# Supplementary material for: Neural Differentiation of Induced Pluripotent Stem Cells for a Xenogeneic Material-Free 3D Neurological Disease Model Neurulation from Pluripotent Cells Using a Human Hydrogel
Source: Curr Issues Mol Biol. 2023 May 25;45(6):4574–88. doi: 10.3390/cimb45060290 (PMC10297326; doi:10.3390/cimb45060290)
Supplement: Supplementary file 1 [file cimb-45-00290-s001.zip]

Archive with 1 entries (1 files):
- cimb-2390646-supplementary.pdf
